# Supplementary material for: Systematic identification of regions where DNA methylation is correlated with transcription refines regulatory logic in normal and tumour tissues
Source: Nucleic Acids Res. 2025 Sep 30;53(18):gkaf949. doi: 10.1093/nar/gkaf949 (PMC12481017; doi:10.1093/nar/gkaf949)
Supplement: gkaf949_Supplemental_Files [file gkaf949_supplemental_files.zip]

Archive with 3 entries (3 files):
- supplementary_figure_legends_with_figures.pdf
- supplementary_table1.tsv
- supplementary_table2.tsv
