# Supplementary material for: Systematic identification of regions where DNA methylation is correlated with transcription refines regulatory logic in normal and tumour tissues
Source: Nucleic Acids Res. 2025 Sep 30;53(18):gkaf949. doi: 10.1093/nar/gkaf949 (PMC12481017; doi:10.1093/nar/gkaf949)
Supplement: gkaf949_Supplemental_Files [file gkaf949_supplemental_files.zip › supplementary_table1.tsv]

tmr_group	estimate1	estimate2	statistic	p.value	parameter	conf.low	conf.high	method	alternative	query_subject_overlap	control_subject_overlap
1	cpgea_normal_tmrs_negative	0.512179984484096	0.27900282293405	3479.81755232874	0	1	0.225933101195873	1	2-sample test for equality of proportions without continuity correction	greater	6602	4484707
2	cpgea_normal_tmrs_positive	0.542207792207792	0.27900282293405	1378.38130355514	5.23858296533243e-302	1	0.25025284122409	1	2-sample test for equality of proportions without continuity correction	greater	2171	4484707
3	cpgea_tumour_tmrs_negative	0.649694067571163	0.27900282293405	12811.6418262095	0	1	0.364964489815267	1	2-sample test for equality of proportions without continuity correction	greater	12211	4484707
4	cpgea_tumour_tmrs_positive	0.395391990103603	0.27900282293405	435.27775112753	5.76995002746594e-97	1	0.106386859483069	1	2-sample test for equality of proportions without continuity correction	greater	2557	4484707
5	mcrpc_tmrs_negative	0.840573713970487	0.27900282293405	22689.2981786253	0	1	0.556567377802916	1	2-sample test for equality of proportions without continuity correction	greater	12190	4484707
6	mcrpc_tmrs_positive	0.35589651022864	0.27900282293405	97.6776625909058	2.46172614009179e-23	1	0.0632328964635883	1	2-sample test for equality of proportions without continuity correction	greater	1183	4484707
